# Supplementary material for: Performance of the Global Diet Quality Score with Nutrition and Health Outcomes in Mexico with 24-h Recall and FFQ Data
Source: J Nutr. 2021 Oct 23;151(Suppl 2):143S–151S. doi: 10.1093/jn/nxab202 (PMC8542100; doi:10.1093/jn/nxab202)
Supplement: nxab202_Supplemental_Files [file nxab202_supplemental_files.zip]

Archive with 3 entries (3 files):
- Supplemental data_Figure 1.pdf
- Supplemental data_Figure 2.pdf
- Supplemental data_Table 1.pdf
